# Supplementary material for: Preparation of trans-Crocetin with High Solubility, Stability, and Oral Bioavailability by Incorporation into Three Types of Cyclodextrins
Source: Pharmaceutics. 2023 Dec 16;15(12):2790. doi: 10.3390/pharmaceutics15122790 (PMC10747661; doi:10.3390/pharmaceutics15122790)
Supplement: Supplementary file 1 [file pharmaceutics-15-02790-s001.zip]

Archive with 1 entries (1 files):
- pharmaceutics-2695046-supplementary.pdf
